# Supplementary material for: Temporal and Spatial Variation in the Population Structure of Spanish Fusarium circinatum Infecting Pine Stands
Source: J Fungi (Basel). 2023 Jan 24;9(2):159. doi: 10.3390/jof9020159 (PMC9962447; doi:10.3390/jof9020159)
Supplement: Supplementary file 1 [file jof-09-00159-s001.zip]

Archive with 1 entries (1 files):
- jof-2139635-supplementary.pdf
